# Supplementary material for: How to Make Epidemiological Training Infectious
Source: PLoS Biol. 2012 Apr 3;10(4):e1001295. doi: 10.1371/journal.pbio.1001295 (PMC3317897; doi:10.1371/journal.pbio.1001295)
Supplement: Dataset S2 — Contact tracing data from MMED 2010. (CSV) [file pbio.1001295.s002.csv]

	recipient	source	expos.time	infection
1	2	1	2010-05-24 17:00:00	TRUE
2	3	1	2010-05-24 17:10:00	TRUE
3	4	1	2010-05-24 17:35:00	TRUE
4	5	1	2010-05-24 18:15:00	TRUE
5	7	6	2010-05-24 19:37:00	TRUE
6	8	6	2010-05-25 15:53:00	TRUE
7	5	6	2010-05-25 16:00:00	FALSE
8	9	8	2010-05-25 18:50:00	TRUE
9	10	8	2010-05-25 18:45:00	TRUE
10	11	8	2010-05-25 18:53:00	TRUE
11	12	8	2010-05-25 18:55:00	TRUE
12	13	9	2010-05-25 21:25:00	TRUE
13	14	9	2010-05-25 21:27:00	TRUE
14	15	9	2010-05-25 21:28:00	TRUE
15	16	9	2010-05-25 21:29:00	TRUE
16	17	12	2010-05-25 22:08:00	TRUE
17	13	12	2010-05-25 22:10:00	FALSE
18	10	14	2010-05-26 01:18:00	FALSE
19	8	18	2010-05-26 10:49:00	FALSE
20	3	18	2010-05-26 10:57:00	FALSE
21	20	3	2010-05-27 11:00:00	TRUE
22	19	3	2010-05-27 11:10:00	TRUE
23	14	16	2010-05-27 11:30:00	FALSE
24	16	7	2010-05-25 11:00:00	FALSE
25	21	7	2010-05-25 13:00:00	TRUE
26	22	7	2010-05-25 10:30:00	TRUE
27	18	7	2010-05-26 08:45:00	TRUE
