# Supplementary material for: How to Make Epidemiological Training Infectious
Source: PLoS Biol. 2012 Apr 3;10(4):e1001295. doi: 10.1371/journal.pbio.1001295 (PMC3317897; doi:10.1371/journal.pbio.1001295)
Supplement: Dataset S5 — Risk factor data from MMED 2011, collected using the survey in Text S5. (CSV) [file pbio.1001295.s005.csv]

	id	age	late.data	gend	edu	surv	sero	rep	lastyr	mov	early	instr
1	1	34	FALSE	female	Masters	FALSE	FALSE	FALSE	TRUE	FALSE	TRUE	FALSE
2	2	22	FALSE	male	Hons	FALSE	TRUE	FALSE	FALSE	FALSE	TRUE	FALSE
3	3	24	FALSE	male	Masters	FALSE	FALSE	FALSE	TRUE	FALSE	TRUE	TRUE
4	4	21	FALSE	female	Hons	FALSE	TRUE	FALSE	FALSE	FALSE	TRUE	FALSE
5	5	22	FALSE	female	Hons	TRUE	TRUE	TRUE	FALSE	TRUE	TRUE	FALSE
6	6	24	FALSE	female	Masters	FALSE	TRUE	TRUE	TRUE	FALSE	TRUE	FALSE
7	7	23	FALSE	male	Hons	TRUE	TRUE	TRUE	FALSE	TRUE	TRUE	FALSE
8	8	33	FALSE	male	Postdoc	FALSE	FALSE	FALSE	FALSE	FALSE	TRUE	FALSE
9	9	31	FALSE	male	Masters	FALSE	FALSE	FALSE	TRUE	FALSE	TRUE	FALSE
10	10	24	FALSE	male	Hons	FALSE	TRUE	FALSE	FALSE	FALSE	TRUE	FALSE
11	11	22	FALSE	female	Hons	TRUE	TRUE	TRUE	FALSE	FALSE	TRUE	FALSE
12	12	25	FALSE	female	Hons	TRUE	TRUE	FALSE	FALSE	FALSE	TRUE	FALSE
13	13	30	FALSE	male	PhD	FALSE	FALSE	FALSE	FALSE	FALSE	TRUE	FALSE
14	14	24	FALSE	male	Masters	TRUE	TRUE	TRUE	FALSE	TRUE	TRUE	FALSE
15	15	65	FALSE	male	Prof	FALSE	FALSE	FALSE	TRUE	FALSE	FALSE	TRUE
16	16	25	FALSE	male	Masters	TRUE	TRUE	TRUE	FALSE	TRUE	TRUE	FALSE
17	17	37	FALSE	male	PhD	FALSE	FALSE	FALSE	FALSE	TRUE	TRUE	FALSE
18	18	25	FALSE	male	Masters	TRUE	TRUE	TRUE	FALSE	TRUE	TRUE	FALSE
19	19	30	FALSE	female	PhD	TRUE	FALSE	FALSE	TRUE	TRUE	TRUE	TRUE
20	20	30	FALSE	male	PhD	FALSE	TRUE	FALSE	FALSE	FALSE	TRUE	FALSE
21	24	26	FALSE	male	PhD	FALSE	FALSE	FALSE	TRUE	FALSE	TRUE	TRUE
22	25	45	FALSE	male	Prof	FALSE	FALSE	FALSE	TRUE	FALSE	FALSE	TRUE
23	26	27	FALSE	female	PhD	TRUE	TRUE	TRUE	FALSE	TRUE	FALSE	FALSE
24	27	29	FALSE	female	PhD	TRUE	TRUE	TRUE	FALSE	FALSE	TRUE	FALSE
25	28	24	FALSE	female	PhD	TRUE	TRUE	TRUE	FALSE	TRUE	TRUE	FALSE
26	30	31	FALSE	female	Postdoc	FALSE	FALSE	FALSE	TRUE	TRUE	TRUE	TRUE
27	31	37	FALSE	male	Prof	FALSE	FALSE	FALSE	TRUE	TRUE	TRUE	TRUE
28	32	26	FALSE	male	Masters	TRUE	TRUE	TRUE	FALSE	TRUE	TRUE	FALSE
29	33	NA	FALSE	female	Masters	FALSE	FALSE	FALSE	FALSE	FALSE	TRUE	FALSE
30	34	28	FALSE	male	Masters	FALSE	FALSE	FALSE	FALSE	FALSE	TRUE	FALSE
31	35	32	FALSE	male	Masters	FALSE	TRUE	FALSE	FALSE	TRUE	TRUE	FALSE
32	36	29	TRUE	male	Postdoc	FALSE	FALSE	FALSE	TRUE	FALSE	FALSE	TRUE
33	38	65	FALSE	male	Prof	FALSE	FALSE	FALSE	TRUE	FALSE	FALSE	TRUE
34	39	65	TRUE	male	Prof	FALSE	FALSE	FALSE	TRUE	FALSE	FALSE	TRUE
35	40	27	FALSE	male	Masters	FALSE	FALSE	FALSE	FALSE	TRUE	TRUE	FALSE
36	41	33	FALSE	female	PhD	TRUE	TRUE	TRUE	FALSE	TRUE	TRUE	FALSE
37	42	32	FALSE	male	Postdoc	FALSE	FALSE	FALSE	FALSE	TRUE	TRUE	FALSE
38	43	30	TRUE	male	PhD	FALSE	TRUE	FALSE	FALSE	TRUE	TRUE	FALSE
39	44	26	FALSE	female	PhD	FALSE	FALSE	FALSE	TRUE	FALSE	TRUE	TRUE
40	45	24	FALSE	female	Masters	TRUE	TRUE	FALSE	FALSE	TRUE	TRUE	FALSE
41	46	28	FALSE	male	Hons	FALSE	TRUE	FALSE	FALSE	FALSE	TRUE	FALSE
42	47	24	FALSE	female	Hons	FALSE	FALSE	FALSE	FALSE	FALSE	TRUE	FALSE
43	48	29	FALSE	male	PhD	TRUE	TRUE	TRUE	FALSE	TRUE	TRUE	FALSE
44	50	24	FALSE	female	Masters	FALSE	FALSE	FALSE	FALSE	FALSE	TRUE	FALSE
45	53	25	FALSE	male	Other	FALSE	TRUE	FALSE	FALSE	FALSE	TRUE	FALSE
46	57	22	FALSE	female	Hons	TRUE	FALSE	FALSE	FALSE	TRUE	TRUE	FALSE
47	58	44	FALSE	male	PhD	FALSE	FALSE	FALSE	FALSE	TRUE	TRUE	FALSE
48	59	30	FALSE	male	PhD	FALSE	FALSE	FALSE	FALSE	FALSE	FALSE	FALSE
49	60	43	TRUE	male	PhD	FALSE	FALSE	FALSE	FALSE	FALSE	FALSE	TRUE
50	29	45	TRUE	male	Prof	FALSE	FALSE	FALSE	TRUE	FALSE	TRUE	TRUE
