# Supplementary material for: How to Make Epidemiological Training Infectious
Source: PLoS Biol. 2012 Apr 3;10(4):e1001295. doi: 10.1371/journal.pbio.1001295 (PMC3317897; doi:10.1371/journal.pbio.1001295)
Supplement: Text S3 — Code for producing the figures in the article. (TXT) [file pbio.1001295.s018.txt]

## How to make epidemiological training infectious. 
## Bellan et al. 2012 PLoS Biology
##
## NOTE: This file can be converted to an R script by replacing the .txt suffix with a .R 
## suffix. Individual R files, additional exercises, and future code updates are available
## for download from the MMED website at:
##				http://lalashan.mcmaster.ca/theobio/mmed/index.php/MMF
## 
## 

###################################################################### 
## Figure 1 - Epidemic curve showing S, I, R_effective over time
######################################################################

## Set working directory
## Change below to the directory where you saved Datasets S1-S4:
setwd("~/Documents/MMF/MMFsupinfo/")
## Load epidemic data
epidat <- read.csv("Dataset_S1_MMFlinelist2010.csv")
## Make sure that data is in POSIXct format for R to understand time
epidat$begin.inf <- as.POSIXct(epidat$begin.inf)
epidat$end.inf <- as.POSIXct(epidat$end.inf)
## For individuals who did not return their forms we do not know when
## they recovered. We assume that they recovered 2 days after
## infection (as this was the instructed recovery time)
epidat$end.inf[is.na(epidat$end.inf)] <- epidat$begin.inf[is.na(epidat$end.inf)]+3600*48
## Create vector of times at which any event occurred (someone became
## infected or recovered)
event.times <- c(epidat$begin.inf, epidat$end.inf)
event.times <- na.omit(unique(event.times)) # remove duplicates and NAs
event.times <- event.times[order(event.times)]
## Create a vector of time ticks from the first to the last day for
## plotting the time series
time.ticks <- seq(as.POSIXct("2010-05-24 12:00"),as.POSIXct("2010-06-01 12:00"), by = 3600*24)
event.times <- c(min(time.ticks), event.times) # add a time 12 hours earlier than the epidemic
## Initialize a data frame to create an epidemic time series where
## rows relate to specific events (infections or recoveries). This
## allows calculation of how many susceptible, infected & recovered
## individuals were in the population at any given time since we know
## the true population size (all participants)
dat <- data.frame(tt = event.times, sus = NA, inf = NA, rec = NA)
## All 46 people at MMED 2010 started out as susceptible
dat[1,2:4] <- c(46, 0 , 0)

## For each time at which an event happened
for(ii in 2:nrow(dat))
  {
    tt <- dat$tt[ii]
    ## Figure out how many new infections were during that event
    new.inf <- sum(epidat$begin.inf == tt, na.rm = T)
    ## Figure out how many new recoveries were during that event    
    new.rec <- sum(epidat$end.inf == tt, na.rm = T)
    ## Calculate new state variables
    dat$sus[ii] <- dat$sus[ii-1]-new.inf
    dat$inf[ii] <- dat$inf[ii-1]+new.inf-new.rec
    dat$rec[ii] <- dat$rec[ii-1]+new.rec
  }
# add a last point at the end of the time.ticks to show the flatline
# at the end of the epidemic
dat <- rbind(dat, dat[nrow(dat),]) 
dat$tt[nrow(dat)] <- max(time.ticks)

## Find R0 from the empirical infectious contact distribution. The
## below file has a row for every infectious contact showing the
## individual id of the source and recipient individuals as well as if
## the infectious contact resulted in an infection (i.e. if the
## recipient was susceptible)
cont <- read.csv("Dataset_S2_MMFcontacts2010.csv")
## Tabulate how many times each ID came up as a source of infection
## from the contact tracing data
cont.dist <- table(factor(cont$source, levels = epidat$id))
## Average the number of infectious contacts made by each infected
## individual to estimate R0. Note this is more representative of the
## actual R0 than the instructed value in the outbreak because it
## takes into the account that not everyone followed directions.
r0est <- mean(cont.dist)

## Calculate susceptible proportion and Reffective at each time
dat$susprop <-  dat$sus / rowSums(dat[,2:4])
dat$reff <- r0est*dat$susprop

## Initialize pdf
pdf("Bellan et al - Figure 1.pdf", width = 5.5, height = 4)
layout(matrix(c(1:4),2,2))              ### Layout plot panels
par(mar=c(1,4,1,2))                     ### Set margins
## Plot infecteds over time
plot(dat$tt, dat$inf, type="s", col="red", ylim = c(0,60), lwd = 1, bty="n", lty = 1,
     xlab = "", ylab = "# people", axes = F)
axis(2, at = seq(0,60, by = 20))
axis.POSIXct(1, at = time.ticks, las = 2, format = "%a", label = FALSE)
lines(dat$tt, dat$sus, type = "s", col = "black", lwd = 1, lty = 2) #add S
lines(dat$tt, dat$rec, type = "s", col = "blue", lwd = 1, lty = 3)  #add R

par(mar=c(4,4,1,2)) ## Change margins
## Plot Reff over time
plot(dat$tt, dat$reff, type = "s", col = "purple", lty = 1, lwd = 1,
     xlab = "", ylab = expression(R[eff]), yaxt="n", xaxt = "n",
     ylim = c(.5,2), bty="n")
axis.POSIXct(1, at = time.ticks, las = 2, format = "%a")
axis(2, seq(.5,2,by=.5))
## Draw a dashed line at the threshold Reffective=1
abline(h = 1, lty = 2)
## Draw an arrow pointing out where R0 is
arrows(time.ticks[4], r0est, time.ticks[1], r0est, length = .2)
text(time.ticks[4], r0est, pos = 4, expression(R[0]))

######################################################################
## Repeat the above for the 2011 outbreak
epidat <- read.csv("Dataset_S3_MMFlinelist2011.csv")
epidat$begin.inf <- as.POSIXct(epidat$begin.inf)
epidat$end.inf <- as.POSIXct(epidat$end.inf)
epidat$end.inf[is.na(epidat$end.inf)] <- epidat$begin.inf[is.na(epidat$end.inf)]+3600*48
event.times <- c(epidat$begin.inf, epidat$end.inf)
event.times <- na.omit(unique(event.times))
event.times <- event.times[order(event.times)]
time.ticks <- seq(as.POSIXct("2011-05-29 12:00"),as.POSIXct("2011-06-07 12:00"), by = 3600*24)
dat <- data.frame(tt = event.times, sus = NA, inf = NA, rec = NA)
## 4 people were exposed by the instructor but at two different
## times so we only have 2 infecteds at the first event time
dat[1,2:4] <- c(57-14-2, 2 , 14) 

for(ii in 2:nrow(dat))
  {
    tt <- dat$tt[ii]
    new.inf <- sum(epidat$begin.inf == tt, na.rm = T)
    new.rec <- sum(epidat$end.inf == tt, na.rm = T)
    dat$sus[ii] <- dat$sus[ii-1]-new.inf
    dat$inf[ii] <- dat$inf[ii-1]+new.inf-new.rec
    dat$rec[ii] <- dat$rec[ii-1]+new.rec
  }
dat <- na.omit(dat)
dat <- rbind(dat, dat[nrow(dat),]) 
dat$tt[nrow(dat)] <- max(time.ticks)

## R_effective panel
cont11 <- read.csv("Dataset_S4_MMFcontacts2011.csv")
num.inf <- as.vector(na.omit(cont11$source[!is.na(cont11$recipient)]))
num.inf <- factor(num.inf, levels = as.vector(na.omit(unique(cont11[,1]))))
tab <- table(num.inf)
r0est <- mean(tab)
dat$susprop <-  dat$sus / rowSums(dat[,2:4])
dat$reff <- r0est*dat$susprop
par(mar=c(1,4,1,2))
plot(dat$tt, dat$inf, type="s", col="red", ylim = c(0,60), lwd = 1, bty="n",
     xlab = "time (hours)", ylab = "", axes = F)
axis(2, at = seq(0,60, by = 20), labels = FALSE)
lines(dat$tt, dat$sus, type = "s", col = "black", lwd = 1, lty = 2)
lines(dat$tt, dat$rec, type = "s", col = "blue", lwd = 1, lty = 3)
axis.POSIXct(1, at = time.ticks, las = 2, format = "%a", label = FALSE)
legend("topright", c("Susceptible","Infected","Recovered/Immune"),
       lty = c(2,1,3), col = c("black","red","blue"), lwd = 1, bty = "n", cex = .8)
par(mar=c(4,4,1,2))
plot(dat$tt, dat$reff, type = "s", col = "purple", lty = 1, lwd = 1,
     xlab = "", ylab = "", axes = F,
     ylim = c(0.5,2), bty="n")
axis.POSIXct(1, at = time.ticks, las = 2, format = "%a", label = TRUE)
axis(2, at = seq(.5,2, by = .5), labels = FALSE)
abline(h = 1, lty = 2)
text(time.ticks[5], r0est, pos = 4, expression(R[0]))
arrows(time.ticks[5], r0est, time.ticks[2], r0est, length = .2)
dev.off()

## Note: Minor formatting changes were made to the figure in Adobe
## Illustrator after production in R.


###################################################################### 
## Figure 2 - Odds Ratios & CIs for MMF 2011 outbreak, illustrating
## confounding bias and information bias.
######################################################################

## Change below to the directory where you saved Dataset S5:
setwd("~/Documents/R files/MMF/MMFsupinfo/")
## load data
dat <- read.csv("Dataset_S5_MMFRF2011.csv")
## examine the first few rows of the data
head(dat)
## The below is a function which will do a multiple logistic
## regression on a data set given the outcome (dependent variable) and
## the exposure(s) (independent variable) names which refer to columns
## in the data frame.  The odds ratios and profile likelihood
## confidence intervals are then given in table or data frame format
## to be used in the figure-making code below.  The subset option
## allows us to only use a particular subset of the data frame rows
## (for example, to look at how selection bias can change the results)
conf.string <- function(outcome = "sero",
                        exposure = "lastyr",
                        subset = NULL,
                        format.tab=F)
  {
    ## create a character string of the form "output ~ exposure1 + exposure2
    mod <- paste(outcome, "~", paste(exposure, collapse = " + "))
    ## do a logistic regression
    out <- glm(mod, dat, family = binomial, subset = subset)
    ## exponentiate regression coefficients to get maximum likelihood
    ## estimates of odds ratios
    or <- exp(out$coeff)
    ## use confint() to get profile likelihood confidence intervals
    ## around coefficients & exponentiate to make them on odds ratio
    ## scale
    cis <- exp(confint(out))
    ## create a data frame with results
    frame <- data.frame(or, lower = cis[,1], upper = cis[,2])[exposure,]

    ## option to format the data as OR (CI) to produce a CSV type
    ## table. Leave False if making a figure instead
    if(format.tab==T){
      ## only show two significant figures in CSV
      frame <- signif(frame, 2)
      frame <- data.frame(or = frame[,1],
      					  ci = paste("(",frame[,2], ", ", frame[,3],")", sep=""))
    }
    return(frame)
  }


## Initialize pdf
pdf("Bellan et al - Figure 2.pdf", width = 4.75, height = 4)
## first, setting graphical parameters:
par(mar=c(1,4,0,1))                     # margins
lwd <- 2                                # line width
pch <- 15                               # point type (square)
cex <- 1.5                              # point size
offset <- .4                            # offset for arrows showing bias
len <- .1                               # length of arrow tips
## Initialize the plot, (not actually plotting any points due to
## type="n"). Note that y-axis is on a log scale since we are showing
## odds ratios.
plot(0,.1,type="n", bty="n", log="y", ylim =c(.002,500), yaxt="n",
     xlim=c(0,12), xaxt="n",xlab="", ylab="Odds Ratio")
ticks <- c(.01,.1, 1,10, 100)           # y axis ticks
axis(2, at = c(1/seq(10,100, by=10),1/1:10,2:10, seq(10,100,by=10)), labels = NA)
axis(2, at = ticks, las = 2, labels = as.character(ticks)) # make y-axis
abline(h=1, col ="black", lty=3, lwd=lwd)                  # put dotted line at null hypothesis (OR=1)
xes <- c(1,5,7,11)                                         # locations of points to plot on x-axis

## Use the function conf.string() created above to do a multiple
## logistic regression with lastyr, gender, and movie in the analysis
## even though only the former actually affects the outcome.  The
## outcome (case definition) we use here is "sero" - short for serological,
## referring to the fact that we know everyone's true infection status even
## if they were asymptomatic. This type of information could be achieved in
## practice if a serological assay could identify recent infections (e.g.,
## through detection of IgM antibodies).
serall <- conf.string("sero",c("lastyr","gend","mov"))
points(xes[1],serall$or[1], pch =pch, col ="black", cex=cex)
arrows(xes[1],serall$lower[1],xes[1],serall$upper[1], col="black",angle=90, code=3, length=len, lwd=lwd)

## Information (Nondifferential misclassification) bias - Panel A

## Same as above but now the outcome is "rep" short for reported,
## indicating our case definition now only includes symptomatic
## (reported) cases.
repall <- conf.string("rep",c("lastyr","gend","mov"))
points(xes[2],repall$or[1], pch =pch, col ="dark gray", cex=cex)
arrows(xes[2],repall$lower[1],xes[2],repall$upper[1], col="dark gray",angle=90, code=3, length=len, lwd=lwd)
arrows(xes[1] + offset, serall$or[1], xes[2]-offset, repall$or[1], length =.07, col = "blue", lwd=lwd)


## Confounding - Panel B

## Now we focus on whether participants who arrived a day or
## more early to the site of the workshop were at a greater risk of
## infection.  We first plot the analysis with lastyr (and other
## variables) included and find no significant effect of arriving
## early.  We then do the same analysis but as a univariate regression
## and show that arriving early does significantly increase your risk
## of arriving early.  This is because individuals who had attended
## the clinic last year (and were therefore immune) were less likely
## to arrive early. This is an example of confounding bias, with early
## not really having an effect but appearing to when not adjusted for,
## due to the relationship between lastyr and early as well as lastyr
## and sero.
ser.arrive.multi <- conf.string("sero",c("early","lastyr","gend","mov"))
points(xes[3],ser.arrive.multi$or[1], pch =pch, col ="black", cex=cex)
arrows(xes[3],ser.arrive.multi$lower[1],xes[3],ser.arrive.multi$upper[1], col="black",angle=90, code=3, length=len, lwd=lwd)
ser.arrive <- conf.string("sero",c("early"))
points(xes[4],ser.arrive$or[1], pch =pch, col ="dark gray", cex=cex)
arrows(xes[4],ser.arrive$lower[1],xes[4],ser.arrive$upper[1], col="dark gray",angle=90, code=3, length=len, lwd=lwd)
## Arrows showing bias
arrows(xes[3] + offset, ser.arrive.multi$or[1], xes[4] - offset, ser.arrive$or[1], length =.07, col = "blue", lwd=lwd)
dev.off()

## Note: Minor formatting changes were made to the figure in Adobe
## Illustrator after production in R.

###################################################################### 
## Figure 3 - Stochastic simulation of MMF outbreaks for varying
## proportions of individuals with immunity (e.g., vaccinated) at the
## start of the outbreak.
######################################################################

## Set local working directory
## You may want to change to the directory below:
setwd("~/Documents/R files/MMF/MMFsupinfo/")

pdf("Bellan et al - Figure 3.pdf", width = 5.5, height = 3)
par(mar=c(4,4,1,1), mfrow=c(1,2))

## This for() loop loops through the two panels of the plot.  We write it this way since the code for each panel is basically identical except panel A only does 5 time series and B does 1000 for each of 20 vaccination proportions.  When panelA is TRUE (the first time around) we get panel A, and when FALSE we get panel B.
for(panelA in c(T,F)) 
  {
    ## Make a sequence of vaccinated proportions to simulate outbreaks at
    vacc.prop.seq <- seq(0,1,by = .05)
    num.sims <- 1000                    # number of simulations at each vaccinated proportion
    if(panelA)
      {       # if panel A just do 5 sims at one vaccinated proportion
        vacc.prop.seq <- 0.25
        num.sims <- 5
      }
    init.infect <- 1 # initial number of infected people in the population
    
    ## Set up matrix to fill in final epidemic size for each simulation
    ## for each vaccination proportion
    N <- 57                                 # number participants
    R0 <- 1.82                               # R0 for 2011 outbreak as calculated in Figure 1 code
    time.ticks <- seq(as.POSIXct("2011-05-29 12:00"),as.POSIXct("2011-06-07 12:00"), by = 3600*24)
    infper <- 1                             # infectious period in days
    beta <- R0/(N*infper)                      # force of infection

    ## cumulative incidence matrix, fill in for each simulation. Each
    ## row is a simulation, each column corresponds to a different
    ## vaccinated proportion
    cum.inc.matrix <- matrix(0, num.sims, length(vacc.prop.seq))
    ## for each vaccinated proportion
    for(vv in 1:length(vacc.prop.seq))
      {
        vacc.prop <- vacc.prop.seq[vv] # set immune proportion at the beginning

        ## Give us an update on progress so we know about how long its taking.
        print(paste("Starting simulations for a vaccinated proportion of",vacc.prop)) 
        
        # initial immune individuals, must be rounded since individuals are discrete
        init.immune <- round(vacc.prop*(N-init.infect))

        ## Panel A
        if(panelA)                      # if plotting time series
          {
            ## initialize empty plot
            plot(0,0, xlim = c(min(time.ticks), max(time.ticks)), ylim = c(0,N/2),
                 type = "n", xaxt="n", ylab="# infected", xlab = "", bty = "n")
            ## make time axis, label by weekday
            axis.POSIXct(1, at = time.ticks, las = 2, format = "%a", label = TRUE)
          }
        for(ss in 1:num.sims)           # do num.sims number of outbreaks at that vacc.prop
          {
            ## initialize dataframe to add rows to
            sim <- data.frame(tt = min(time.ticks), S = N - init.infect - init.immune,
                              I = init.infect, R = init.immune)
            while(sim$I[nrow(sim)] > 0)     # while there are still infected individuals
              {
                lr <- nrow(sim)             #last row
                ## This simulation is done using the Gillespie algorithm - for more
                ## details on how this algorithm works, visit the MMED website's
                ## Tutorials page

                ## Total event rate
                event.rate <- beta*sim$I[lr]*sim$S[lr] + 1/infper*sim$I[lr]
                ## new time
                new.tt <- sim$tt[lr] + 3600*24*rexp(1, event.rate)
                ## if the event is a new recovery
                if(runif(1) < ( (1/infper*sim$I[lr]) / event.rate))
                  {
                    new.ss <- sim$S[lr]
                    new.ii <- sim$I[lr] - 1
                    new.rr <- sim$R[lr] + 1
                    cum.inc.matrix[ss,vv] <- cum.inc.matrix[ss,vv] + 1
                  }else{                # the event is a new infection
                    new.ss <- sim$S[lr] - 1
                    new.ii <- sim$I[lr] + 1
                    new.rr <- sim$R[lr] 
                  }
                ## add new empty row and fill it in with the new time and new state variables
                sim <- rbind(sim, rep(NA,4))
                sim$tt[lr+1] <- new.tt
                sim[lr+1,2:4] <- c(new.ss, new.ii, new.rr)            
              }                             # end while loop
            ## if plotting time series, add it ot the plot
            if(panelA) lines(sim$tt, sim$I, type = "s", col = rainbow(num.sims)[ss])
          }                                 # end simulation loop
      }                                     # vaccine prop loop
  }

## Panel B
## Plot results of the simulations
par(mar=c(4,4,1,1))
plot(0,0, xlab = "initial proportion immune",
     ylab = "outbreak size", xlim = c(0,1), ylim = c(0,60),
     axes = F,
     type="n", bty = "n")
axis(2, at = seq(0,60, by = 20))
axis(1, at = seq(0,1, by = .5))
## calculate medians
meds <- apply(cum.inc.matrix,2, quantile, prob = .5)
## calculate quantiles frome 0-100% by 10%
quants <- apply(cum.inc.matrix,2, quantile, prob = seq(0,1, by = .1))
# for each pair of symmetric quantiles (0,100), (10,90), (20,80), (30,70), (40,60)
## create a polygon, with darker shades for simulation results closer to the median
for(ii in 0:4) 
  {
    polygon(c(vacc.prop.seq, rev(vacc.prop.seq)), c(quants[ii+1,], rev(quants[11-ii,])),
            col = gray(.7-ii/10), lty = 0)
  }
## Create a black line for the median
lines(vacc.prop.seq, meds, lwd = 1)
dev.off()

## Note that the additional labeling of the quantiles and other formatting was performed in
## Adobe Illustrator outside of R.
