# Supplementary material for: How to Make Epidemiological Training Infectious
Source: PLoS Biol. 2012 Apr 3;10(4):e1001295. doi: 10.1371/journal.pbio.1001295 (PMC3317897; doi:10.1371/journal.pbio.1001295)
Supplement: Text S4 — Code for conducting analyses described in Text S1. (TXT) [file pbio.1001295.s019.txt]

## How to make epidemiological training infectious.
## Bellan et al. 2012 PLoS Biology
##
## NOTE: This file can be converted to an R script by replacing the .txt suffix with a .R 
## suffix. Individual R files, additional exercises, and future code updates are available
## for download from the MMED website at:
##				http://lalashan.mcmaster.ca/theobio/mmed/index.php/MMF
## 
##

#####################################################################
## This code gives all the necessary scripts for the below
## described exercises.  Please feel free to modify and distribute
## this script as long as you retain the above citation
## in the header.
##
## 1 - Computer simulations to determine R0 of the outbreak given the
## number of course participants (to be performed by the organizers)
## 2 - Case Control Study
## 3 - Estimation of latent and infectious periods
## 4 - Stochastic simulation of outbreaks using fitted parameters

######################################################################
###################################################################### 
## 1 - Computer simulations to determine R0 of the outbreak given the
## number of course participants (to be performed by the organizers)
######################################################################
## By manipulating N, R0, and infectious period quantities, organizers
## can experiment with how they think their outbreak may proceed. We
## assume a latent period of 0 as participants can infect individuals
## as soon as they are infected as we performed the exercise but we
## leave it up to others to add latent periods.

## Note that the following stochastic simulation uses a chain binomial
## algorithm to simulate the epidemics while the model for Figure 3 is
## produced using the Gillespie algorithm.  These both are tenable
## ways to model an outbreak and differ primarily in that the former
## considers time in discrete units and the latter considers time to
## be continuous.
par(mfrow=c(1,2))
num.sims <- 10
N <- 40                                 # number participants
vacc.prop <- .35                        # immune proportion at the beginning
init.immune <- round(vacc.prop*N)       # initial immune individuals
init.infect <- 4
R0 <- 3.5                               # R0
infper <- 1                             # infectious period in days
## latper <- 0                             # latent period in days
### R0 = beta*N/(1/infper) = beta*N*infper
### beta = R0/(N*infper)
beta <- R0/(N*infper)                      # transmission coefficient
step <- .1                      		# time steps (in days)
timeseq <- seq(0, 14, by = step)         # discrete time intervals to simulate
plot(0,0, type ="n", xlim = c(min(timeseq), max(timeseq)),
     ylim = c(0, N+10), bty = "n", xlab = "time (days)", ylab = "# hosts")
cum.incidence <- rep(init.infect,num.sims)
for(ss in 1:num.sims)              # do num.sims outbreaks
  {
    sim <- data.frame(S = N - init.infect - init.immune, I = init.infect, R = init.immune)
    for(ii in 2:length(timeseq))        # run through time series
      {
        p.trans <- 1 - exp(-beta*step*sim$I[ii-1]) # probability of S -> I per unit S
        new.inf <- rbinom(1, sim$S[ii-1], p.trans) # number new infections
        p.recov <- 1 - exp(-1/infper*step)  # probability of I -> R
        new.recov <- rbinom(1, sim$I[ii-1], p.recov) 
        temp.S <- sim$S[ii-1] - new.inf
        temp.I <- sim$I[ii-1] + new.inf - new.recov
        temp.R <- sim$R[ii-1] + new.recov
        sim <- rbind(sim, c(temp.S,temp.I,temp.R))
        cum.incidence[ss] <- cum.incidence[ss]+new.inf
      }
##     lines(timeseq,sim[,"S"],col = "black")
    lines(timeseq,sim[,"I"],col = "red")
    lines(timeseq,sim[,"R"],col = "blue")
  }
legend("topright", names(sim), col=c("black","red","blue"), lwd = 1)
hist(cum.incidence, xlim = c(0,N), breaks = seq(0,N, by=1), col = "red", main = "cumulative incidence", ylim = c(-2,20))
## abline(v = 23, lty = 3, col = "gray", lwd = 5)
arrows(23, -5, 23, 0, code = 2, angle = 45, length = .1, lwd = 2)

###################################################################### 
## 3 - Case Control Study
######################################################################
######################################################################
## In case control studies, the population is selected by picking
## known cases and appropriate controls. Thus the disease status is
## known from the outset of the study and we cannot calculate
## proportion of diseased or non-diseased individuals since those
## proportions are determined by how many controls we select for each
## case. For that reason, we use odds of exposure to a specific risk
## factor instead, where odds is defined by (# exposed)/(# not
## exposed). And the odds ratio is the ratio between the odds of
## exposure in diseased individual to that in non-diseased individuals.


## Change below to the directory where you saved Dataset S6:
setwd("~/Documents/R files/MMF/MMFsupinfo/")
## 2010
riskdat <- read.csv("Dataset_S6_MMFRF2010.csv")

## writing your own odds ratio & confidence interval calculator
odds.ratio <- function(tab)
  {
    or.out <- tab[1,1]*tab[2,2] / (tab[1,2] * tab[2,1])
    ## se(logOR) = sqrt(1/n1 +1/n2 + 1/n3 + 1/n4)
    se <- sqrt(sum(1/gend.tab))
    upper <- exp(log(or.out) + 1.96*se)
    lower <- exp(log(or.out) - 1.96*se)
    out <- data.frame(or = or.out, lower95 = lower, upper95 = upper,
                      ref=paste(rownames(tab)[1],":",rownames(tab)[2],sep = ""))
    return(out)
  }

names(riskdat)
## What is the OR for being infected based on gender?
gend.tab <- xtabs(~gender + reported.case, data = riskdat)
odds.ratio(gend.tab) 
# odds of females being infected is .75 that of males, but this is not
# significant because the confidence intervals contain 1.


## What is the OR for being infected based on accomodation?
xtabs(~where.stay + reported.case, data = riskdat)
## To many different places people stayed, why don't we compare AIMS
## to everywhere else by creating a logical vector stating whether participants were
## housed at aims or not.
aims <- grepl("aims", riskdat$where.stay, ignore.case = TRUE)
odds.ratio(xtabs(~aims + reported.case, data = riskdat))
## odds of being infected if you weren't at AIMS was 2x bigger than if
## you were at AIMS, but this is not significant because the
## confidence intervals contain 1

## What is the OR by age?
riskdat$age.cat
## though it is called age category, it is represented by a number
## which corresponds to increasing age. We can treat this as a
## continuous variable (which makes the assumptioin that
## OR(1:2)=OR(2:3)=OR(3:4)=OR(4:5) and then fit a logistic model:
logit.mod <- glm(reported.case ~ age.cat, data = riskdat, family=binomial)
summary(logit.mod)
coef(logit.mod)         # intercept and logOR
confint(logit.mod)      # gives the confidence intervals for the logOR
exp(coef(logit.mod)["age.cat"])  # OR
exp(confint(logit.mod)["age.cat",]) # gives the confidence intervals for OR
## So there's a 0.64 OR by age meaning that with each increase in age
## category there is a .64 lower odds of being infected, but since the
## confidence interval overlaps 1 this is not significant.

## We could also have done this with the package epicalc, but its good
## to see the calculations done above.
library(epicalc)
cc(riskdat$reported.case, riskdat$gender, graph = FALSE)
odds.ratio(gend.tab)
exp(confint(glm(reported.case ~ gender, family = binomial, data = riskdat)))
## Note that the confidence intervals are slightly different, this is
## because they use different approximation methods for calculating
## the confidence interval.  confint() uses profile likelihood
## confidence intervals which are the best option.

######################################################################
###################################################################### 
## Retrospective Cohort Study
###################################################################### 
library(epicalc)
## In a cohort study, the population is chosen without knowing their
## disease status. Thus it is possible to use the population as the
## denominator and calculate incidence ratios and not just odds
## ratios.  We do not provide a tutorial here, but encourage you to
## read epicalc's help or learn how to do Poisson regression with
## person-time offsets.
        
######################################################################
###################################################################### 
## 3 - Estimation of latent and infectious periods
######################################################################
lat.pers <- rgamma(50, shape = 2, rate = 5) # fake latent period data
hist(lat.pers, freq = T, col = "gray", xlab = "latent period",
     main = "histogram of observed latent periods", xlim = c(0,1.5*max(lat.pers)))
## create a function that calculates the negative log-likelihood of a
## pair of gamma distribution parameters. We optimize over the log of
## the shape and rate parameters because then optimize can search
## through all real numbers.
gamnll <- function(pers = lat.pers, params = c(log.shape = NULL, log.rate = NULL))
  {
    nll <- sum(-dgamma(pers,
                       shape = exp(params["shape"]), rate = exp(params["rate"]),
                       log = TRUE))
    return(nll)
  }

## Try out a few to get an idea of how they compare
hist(lat.pers, freq = F, col = "gray", xlab = "latent period",
     main = "histogram of observed latent periods", xlim = c(0,1.5*max(lat.pers)),
     ylim = c(0,3))
shape.examples <- c(2,1,5)              # example shape parameters to calculate NLL
rate.examples <- c(5,3,3)               # example rate parameters to calculate NLL
cols <- rainbow(length(shape.examples))
for(ii in 1:length(shape.examples))     # for each pair of shape & rate parameters
  {
    curve(dgamma(x,shape.examples[ii],rate.examples[ii]), # draw gamma pdf
          add = T, col = cols[ii])
    ## calculate negative log likelihood and write it on the plot
    tempnll <- gamnll(params=c(shape =log(shape.examples)[ii], rate=log(rate.examples)[ii]))
    mtext(signif(tempnll,2), side = 3, adj = .55, col = cols[ii], line = -3-ii)
  }
## title the negative log likelihoods on the plot, the smallest one
## means the best fit
mtext("-log likelihoods:", side = 3, adj = .55, col = "black", line = -3)

## Now let's optimize gamnll to give the lowest NLL
init.params <- log(c(shape = 1, rate = 1))
opt <- optim(init.params, gamnll, pers = lat.pers)
opt$par
hist(lat.pers, freq = F, col = "gray", xlab = "latent period",
     main = "histogram of observed latent periods", xlim = c(0,1.5*max(lat.pers)),
     ylim = c(0,3))
curve(dgamma(x,exp(opt$par["shape"]),exp(opt$par["rate"])), # draw gamma pdf
      add = T, col = "black")

###################################################################### 
## Now do it with the real infectious period data from MMF 2011
###################################################################### 

## Change below to the directory where you saved Dataset S7:
setwd("~/Documents/R files/MMF/MMFsupinfo/")
## 2011
epidat <- read.csv("Dataset_S7_infper.csv")
## Look at the distribution first
hist(epidat$Duration, breaks = 6, col = "gray", xlab = "infectious period in hours",
     main = "infectious period distribution of MMF outbreak, 2011")
## There is a clear outlier from someone who never recovered, so we
## remove it.
epidat$Duration[epidat$Duration>100] <- NA
## Redo the histogram
hist(epidat$Duration, breaks = 6, col = "gray", xlab = "infectious period in hours",
     main = "infectious period distribution of MMF outbreak, 2011")
## Get rid of NAs to feed our optim function
durs <- as.vector(na.omit(epidat$Duration))
opt <- optim(init.params, gamnll, pers = durs)
## Plot resulting distribution on the data
hist(epidat$Duration, breaks = 6, col = "gray", xlab = "infectious period in hours",
     freq = F, main = "infectious period distribution of MMF outbreak, 2011")
curve(dgamma(x,exp(opt$par["shape"]),exp(opt$par["rate"])), # draw gamma pdf
      add = T, col = "black")

## Get the average infections period from fitted gamma and from data
exp(opt$par)[1]/exp(opt$par)[2]       #mean of the gamma distribution is the shape/rate
mean(epidat$Duration, na.rm=T)


######################################################################
###################################################################### 
## 4 - Stochastic simulation of outbreaks using fitted parameters
###################################################################### 
## To do this participants simply need to repeat what the organizers
## do in (1) above with the estimated parameters.  It
## should be an interesting exercise for students to compare the
## fitted parameters with to their true values. There are many
## reasons they may differ (individuals incorrectly following
## directions, newly infected individuals overly excited to infect new
## people and doing so right away, etc...)

## Other things that could be examined include the effectiveness of
## vaccination vs quarantine vs treatment.  
######################################################################
## This code shows how to look at the distribution of final epidemic
## size vs initial proportion vaccinated.  This uses a chain binomial
## algorithm for simulation.  For an alternative, continuous time
## algorithm (that is computationally faster for smaller populations)
## see the script to produce Figure 3 in supporting information file
## Text_S3_Rcode_figs.txt
###

vacc.prop.seq <- seq(0,1,by = .05)
init.infect <- 4
num.sims <- 100
## Set up matrix to fill in final epidemic size for each simulation
## for each vaccination proportion
cum.inc.matrix <- matrix(init.infect, num.sims, length(vacc.prop.seq))
N <- 40                                 # number participants
R0 <- 3.5                               # R0
infper <- 1                             # infectious period in days
beta <- R0/(N*infper)                      # force of infection
step <- .1                      # time steps (in days)
timeseq <- seq(0, 14, by = step)         # discrete time intervals to simulate
for(vv in 1:length(vacc.prop.seq))
  {
    vacc.prop <- vacc.prop.seq[vv]                        # immune proportion at the beginning
    print(paste("Starting simulations for a vaccinated proportion of",vacc.prop))
    init.immune <- round(vacc.prop*N)       # initial immune individuals
    for(ss in 1:num.sims)              # do num.sims outbreaks
      {
        sim <- data.frame(S = N - init.infect - init.immune, I = init.infect, R = init.immune)
        for(ii in 2:length(timeseq))        # run through time series
          {
            p.trans <- 1 - exp(-beta*step*sim$I[ii-1]) # probability of S -> I per unit S
            new.inf <- rbinom(1, sim$S[ii-1], p.trans) # number new infections
            p.recov <- 1 - exp(-1/infper*step)  # probability of I -> R
            new.recov <- rbinom(1, sim$I[ii-1], p.recov) 
            temp.S <- sim$S[ii-1] - new.inf
            temp.I <- sim$I[ii-1] + new.inf - new.recov
            temp.R <- sim$R[ii-1] + new.recov
            sim <- rbind(sim, c(temp.S,temp.I,temp.R))
            cum.inc.matrix[ss,vv] <- cum.inc.matrix[ss,vv]+new.inf
          }                             # end time loop
      }                                 # end sim loop
  }                                     # end vacc loop
par(mar=c(5,4,2,2))
boxplot(cum.inc.matrix, xlab = "initial vaccinated proportion", ylab = "final size of epidemic", ylim = c(0,N), xaxt="n")
axis(1, at = 1:length(vacc.prop.seq), labels = vacc.prop.seq)
